# Supplementary material for: Lithobius (Monotarsobius) monoforaminis sp. n., a new species of lithobiid centipede from central China (Chilopoda, Lithobiomorpha, Lithobiidae)
Source: Zookeys. 2012 May 14;(193):79–87. doi: 10.3897/zookeys.193.2802 (PMC3361140; doi:10.3897/zookeys.193.2802)
Supplement: XML Treatment for Lithobius (Monotarsobius) monoforaminis [file zookeys.193.2802-treatment1.xml]

<!DOCTYPE tp:taxon-treatment
  PUBLIC "-//TaxonX//DTD Taxonomic Treatment Publishing DTD v0 20100105//EN" "tax-treatment-NSO.dtd">
<tp:taxon-treatment xmlns:tp="http://www.plazi.org/taxpub"><tp:treatment-meta><mixed-citation publication-type="journal"><person-group><name><surname>Ma</surname><given-names>Huiqin</given-names></name><name><surname>Pei</surname><given-names>Sujian</given-names></name><name><surname>Wu</surname><given-names>Dayong</given-names></name><name><surname>Lin</surname><given-names>Hongjun</given-names></name><name><surname>Gai</surname><given-names>Yonghua</given-names></name></person-group><article-title>
                    <italic>Lithobius (Monotarsobius) monoforaminis</italic> sp. n., a new species of lithobiid centipede from central China (Chilopoda, Lithobiomorpha, Lithobiidae)
                </article-title><source>Zookeys</source><day>14</day><month>5</month><year>2012</year><volume>2012</volume><issue>193</issue><fpage>79</fpage><lpage>87</lpage><pub-id pub-id-type="doi">10.3897/zookeys.193.2802</pub-id></mixed-citation></tp:treatment-meta><tp:nomenclature><tp:taxon-name>
                            <tp:taxon-name-part taxon-name-part-type="genus">Lithobius</tp:taxon-name-part>
                            (<tp:taxon-name-part taxon-name-part-type="subgenus">Monotarsobius</tp:taxon-name-part>)
                            <tp:taxon-name-part taxon-name-part-type="species">monoforaminis</tp:taxon-name-part>
                        <object-id xmlns:xlink="http://www.w3.org/1999/xlink" xlink:type="simple">urn:lsid:zoobank.org:pub:A8F0E269-29BB-4C6F-B575-3FA298B01225</object-id>
								<object-id xmlns:xlink="http://www.w3.org/1999/xlink" xlink:type="simple">http://species-id.net/wiki/Lithobius_monoforaminis</object-id>
								</tp:taxon-name><tp:taxon-status xmlns:xlink="http://www.w3.org/1999/xlink" xlink:type="simple">sp. n.</tp:taxon-status></tp:nomenclature><tp:treatment-sec sec-type="Material examined"><title>Material examined.</title><p><bold>Holotype.</bold> ♂ (<xref ref-type="fig" rid="F1">Fig. 1</xref>), body length 7.7 mm, cephalic plate 0.76 mm long, 0.76 mm broad, Huashan Mountain, Huayin County, Xian City, Shaanxi Province, <named-content xmlns:xlink="http://www.w3.org/1999/xlink" content-type="dwc:verbatimCoordinates" xlink:type="simple">34°31'N, 110°05'E</named-content>, 438 m, 10 October 2005, leg. Yong-hua Gai, Hui-qin Ma.</p><!--PageBreak--><p><bold>Paratypes.</bold> 5 ♀♀, 3 ♂♂, same data as holotype.</p></tp:treatment-sec><tp:treatment-sec sec-type="Other materials"><title>Other materials.</title><p>13 ♀♀, 12 ♂♂, Yongji County, Yuncheng City, Shanxi Province, <named-content xmlns:xlink="http://www.w3.org/1999/xlink" content-type="dwc:verbatimCoordinates" xlink:type="simple">34°51'N, 110°29'E</named-content>, 388 m, 8 October 2005, leg. Yong-hua Gai, Hui-qin Ma.</p></tp:treatment-sec><tp:treatment-sec sec-type="Etymology"><title>Etymology.</title><p>The specific name refers to the presence of a single pore on the coxae of legs 12–15.</p></tp:treatment-sec><tp:treatment-sec sec-type="Diagnosis"><title>Diagnosis.</title><p>A <italic><tp:taxon-name>Lithobius (Monotarsobius)</tp:taxon-name></italic> species with antennae composed of 16–22 articles, commonly 20 articles; 6–7 ocelli on each side, arranged in two irregular rows, the two posterior ocelli comparatively large; Tömösváry’s organ moderately small, slightly smaller than adjoining ocelli, or equal to adjoining ocelli; 2+2 coxosternal teeth; porodonts moderately slender, posterolateral to lateral tooth; posterior angles of all tergites without triangular projections; coxal pores 1111, round; female gonopods with 2+2 moderately small, coniform spurs; terminal claw tridentate; male gonopods short and small, with 1–2 long setae on the terminal segment.</p></tp:treatment-sec><tp:treatment-sec sec-type="Description"><title>Description.</title><p>Body length: 6.9–8.6 mm, cephalic plate 0.75–0.96 mm long, 0.75–0.96 mm wide.</p><p>Colour: basal antennal articles pale yellow-brown to chocolate, transition to yellow brownish from the twelfth article onwards, distalmost one yellow-brownish; tergites yellow-brown; cephalic plate, TT 1, 14 and 15 pale yellow-brown; pleural region pale grey with a yellowish hue, SS pale grey to grey with a purple hue; distal part of forcipules brown, basal and proximal parts of forcipules, forcipular coxosternite and SS 14 and 15 pale yellow-brown; all legs pale purple to grey, basal tarsus pale purple, distal tarsus yellow-brown.</p><p>Antennae: composed of 16–22 articles, commonly 20+20 articles; basal article long about equal to wide, the second markedly longer than wide, following articles gradually shortening, distal article much longer than wide, up to 2.0–2.5 times as long as wide; abundant setae on the antennal surface, less so on the basal articles, gradually increase in density towards the fourth article, then more or less constant in number.</p><p>Cephalic plate: smooth, convex, pigment concentrated as close netlike vein, long equal to wide; tiny setae emerging from pores and long setae scattered sparsely over the whole surface; frontal marginal ridge with shallow anterior median furrow; posterior margin of cephalic plate straight (<xref ref-type="fig" rid="F1">Fig. 1</xref>).</p><p>Ocelli: six–seven oval to rounded on each side (<xref ref-type="fig" rid="F1">Fig. 2</xref>) situated in two irregular rows; terminal two comparatively large, other ocelli about equal in size; ocelli domed, translucent, usually darkly pigmented.</p><p>Tömösváry’s organ: comparatively small (<xref ref-type="fig" rid="F1">Fig. 2</xref>-To), nearly rounded; situated at anterolateral margin of cephalic plate, slightly smaller than the adjoining ocelli or equal in size.</p><p>Forcipular coxosternite: subtrapezoidal (<xref ref-type="fig" rid="F1">Fig. 3</xref>), anterior margin narrow, external side lightly longer than internal side; median diastema moderately deep, V-shaped; anterior margin with 2+2 teeth; porodonts comparatively sharp, lying posterolateral to the lateral tooth (<xref ref-type="fig" rid="F1">Fig. 3</xref>); some scattered setae on the ventral side of coxosternite.</p><p>Tergites: smooth, without wrinkles, backside slightly hunched; T 1 posterolaterally narrower than anterolaterally, generally trapeziform, narrower than T 3 and the <!--PageBreak-->cephalic plate, T3 slightly narrower than the cephalic plate; posterior margin of T 1 slightly convex or straight, posterior margin of T 3 straight, posterior margin of TT 5, 8, 10, 12 and 14 slightly concave, posterior margin ridge of TT 3, 5, 8, 10 and 12 continuous; all posterior angles generally rounded, without triangular projections; lateral margin ridge of all tergites continuous; tiny setae scattered very sparsely over the surface.</p><p>Sternites: narrower posteriorly, generally trapeziform, comparatively smooth, setae emerging from pores scattered very sparsely over the surface, 1–3 slightly long setae on the surface of the anterior part of each sternite, 1–2 slightly long setae on the surface of the posterior part of each sternite.</p><p>Legs: strong, tarsi fused on legs 1–13, well-defined on legs 14 and 15; all legs with claws, fairly long, curved ventrad; anterior and posterior accessory spines on legs 1–14, the anterior one moderately slender, forming a small angle with the claw, the posterior<!--PageBreak--> spine short and strong, forming a large angle with the claw; no accessory spines on legs 15. Short to comparatively long setae scattered very sparsely over the surface of all segments of all legs, more setae scattered on the surface of tarsus; legs 14 and 15 thicker and stronger than other legs in the male; tarsus 1 4.4–5.5 times as long as wide, tarsus 2 about 73.3%–95.7% length of tarsus on legs 15. Plectrotaxy as in <xref ref-type="table" rid="T1">Table 1</xref>.</p><table-wrap id="T1" position="float" orientation="portrait"><label>Table 1.</label><caption><p>Plectrotaxy of <italic><tp:taxon-name>Lithobius (Monotarsobius) monoforaminis</tp:taxon-name></italic> sp. n.</p></caption><table><tbody><tr><th rowspan="2" colspan="1"><bold>legs</bold></th><th rowspan="1" colspan="5"><bold>ventral</bold></th><th rowspan="1" colspan="5"><bold>dorsal</bold></th></tr><tr><th rowspan="1" colspan="1"><bold>C</bold></th><th rowspan="1" colspan="1"><bold>t</bold></th><th rowspan="1" colspan="1"><bold>P</bold></th><th rowspan="1" colspan="1"><bold>F</bold></th><th rowspan="1" colspan="1"><bold>Ti</bold></th><th rowspan="1" colspan="1"><bold>C</bold></th><th rowspan="1" colspan="1"><bold>t</bold></th><th rowspan="1" colspan="1"><bold>P</bold></th><th rowspan="1" colspan="1"><bold>F</bold></th><th rowspan="1" colspan="1"><bold>Ti</bold></th></tr><tr><td rowspan="1" colspan="1">1</td><td rowspan="1" colspan="1"/><td rowspan="1" colspan="1"/><td rowspan="1" colspan="1">p</td><td rowspan="1" colspan="1">am</td><td rowspan="1" colspan="1">m</td><td rowspan="1" colspan="1"/><td rowspan="1" colspan="1"/><td rowspan="1" colspan="1">p</td><td rowspan="1" colspan="1">ap</td><td rowspan="1" colspan="1">a</td></tr><tr><td rowspan="1" colspan="1">2–10</td><td rowspan="1" colspan="1"/><td rowspan="1" colspan="1"/><td rowspan="1" colspan="1">p</td><td rowspan="1" colspan="1">am</td><td rowspan="1" colspan="1">m</td><td rowspan="1" colspan="1"/><td rowspan="1" colspan="1"/><td rowspan="1" colspan="1">p</td><td rowspan="1" colspan="1">ap</td><td rowspan="1" colspan="1">ap</td></tr><tr><td rowspan="1" colspan="1">11</td><td rowspan="1" colspan="1"/><td rowspan="1" colspan="1"/><td rowspan="1" colspan="1">p</td><td rowspan="1" colspan="1">am</td><td rowspan="1" colspan="1">m</td><td rowspan="1" colspan="1"/><td rowspan="1" colspan="1"/><td rowspan="1" colspan="1">p</td><td rowspan="1" colspan="1">ap</td><td rowspan="1" colspan="1">ap</td></tr><tr><td rowspan="1" colspan="1">12</td><td rowspan="1" colspan="1"/><td rowspan="1" colspan="1"/><td rowspan="1" colspan="1">p</td><td rowspan="1" colspan="1">am</td><td rowspan="1" colspan="1">m</td><td rowspan="1" colspan="1"/><td rowspan="1" colspan="1"/><td rowspan="1" colspan="1">mp</td><td rowspan="1" colspan="1">p</td><td rowspan="1" colspan="1">p</td></tr><tr><td rowspan="1" colspan="1">13</td><td rowspan="1" colspan="1"/><td rowspan="1" colspan="1"/><td rowspan="1" colspan="1">mp</td><td rowspan="1" colspan="1">m</td><td rowspan="1" colspan="1">am</td><td rowspan="1" colspan="1"/><td rowspan="1" colspan="1"/><td rowspan="1" colspan="1">mp</td><td rowspan="1" colspan="1">p</td><td rowspan="1" colspan="1">p</td></tr><tr><td rowspan="1" colspan="1">14</td><td rowspan="1" colspan="1"/><td rowspan="1" colspan="1">m</td><td rowspan="1" colspan="1">mp</td><td rowspan="1" colspan="1">m</td><td rowspan="1" colspan="1"/><td rowspan="1" colspan="1">a</td><td rowspan="1" colspan="1"/><td rowspan="1" colspan="1">mp</td><td rowspan="1" colspan="1"/><td rowspan="1" colspan="1"/></tr><tr><td rowspan="1" colspan="1">15</td><td rowspan="1" colspan="1"/><td rowspan="1" colspan="1">m</td><td rowspan="1" colspan="1">mp</td><td rowspan="1" colspan="1">m</td><td rowspan="1" colspan="1"/><td rowspan="1" colspan="1">a</td><td rowspan="1" colspan="1"/><td rowspan="1" colspan="1">mp</td><td rowspan="1" colspan="1"/><td rowspan="1" colspan="1"/></tr></tbody></table></table-wrap><p>Coxal pores: 1111, round; coxal pore field set in a relatively shallow groove, the fringe of coxal pore-field with slightly eminence.</p><p>Female S 15: generally trapeziform, anterior half being broader posterior margin straight, long setae scattered sparsely over the surface; the sternite of genital segment well chitinised, wider than long; posterior margin of genital sternite deeply concave between the condyles of gonopods, except for a small, median approximately fingerlike bulge; short to long setae sparsely scattered over the ventral surface of the genital segment. Female gonopod: first article fairly broad, bearing 6–8 long setae, arranged in 3 irregular rows; 2+2 moderately small, coniform spurs, inner spur smaller (<xref ref-type="fig" rid="F1">Fig. 4</xref>); second article with 3–4 rather long setae arranged in 2 irregular rows on its ventral side and two stout dorsolateral setae; third article usually with 2–3 long setae on its ventral surface and one stout dorsolateral seta; terminal claw tridentate, outer and inner denticles smaller than the middle one (<xref ref-type="fig" rid="F1">Fig. 5</xref>).</p><p>Male S 15: trapeziform, the anterior half being broader; posterior margin straight, long setae scattered sparsely over the surface. Male first genital sternite: wider than long, usually well chitinized; posterior margin quite deeply concave between the gonopods, no bulge medially; comparatively long setae evenly scattered on the ventral surface, few setae near the S 15; gonopods short and small, with 1–2 long setae, apically slightly chitinized (<xref ref-type="fig" rid="F1">Fig. 6</xref>).</p><p><bold>Habitat preferences.</bold> The specimens were collected under stones and in leaf litter in a Larix forest.</p><p><bold>Remarks.</bold> <italic><tp:taxon-name>Lithobius (Monotarsobius) monoforaminis</tp:taxon-name></italic> sp. n. is morphologically close to <italic><tp:taxon-name>Lithobius (Monotarsobius) minimus</tp:taxon-name></italic> Farzalieva, 2006 from Eastern Kazakhstan, with which it shares the following mutual characters: terminal claw of female gonopods tridentate, antennae commonly of 20 articles and two stout dorsolateral setae on the second article of female gonopod. The new species can <!--PageBreak-->be readily could be readily distinguished from the latter by having male tibia 15 without a distodorsal, elongate wart with a crater at apex and coxal pores and the 15<sup>th</sup> ventral plectrotaxy 01210 (vs. 01320). <italic><tp:taxon-name>Lithobius (Monotarsobius) monoforaminis</tp:taxon-name></italic> sp. n. differs from <italic><tp:taxon-name>Lithobius (Monotarsobius) ketmenensis</tp:taxon-name></italic> Farzalieva, 2006 and <italic><tp:taxon-name>Lithobius (Monotarsobius) amplinus</tp:taxon-name></italic> Farzalieva, 2006 by having fewer ocelli and coxal pores, different plectrotaxy and lacking modifications on male tibia 15.</p><fig id="F1" position="float" orientation="portrait"><label>Figures 1–6.</label><caption><p><italic><tp:taxon-name>Lithobius (Monotarsobius) monoforaminis</tp:taxon-name></italic> sp.n., <bold>1–3</bold> holotype, male <bold>1</bold> habitus, dorsal view, scale 1 mm <bold>2</bold> ocelli and Tömösváry’s organ (To), lateral view, scale 250 µm <bold>3</bold> forcipular segment, ventral view, scale 500 µm <bold>4–5</bold> paratype, female <bold>4</bold> posterior segments and gonopods, ventral view, scale 500 µm <bold>5</bold> right gonopod, ventral view, scale 250 µm <bold>6</bold> holotype, male: posterior segments and gonopods, ventral view, scale 500 µm.</p></caption><graphic xmlns:xlink="http://www.w3.org/1999/xlink" xlink:href="ZooKeys-193-079-g001.jpg" position="float" orientation="portrait" xlink:type="simple"/></fig></tp:treatment-sec></tp:taxon-treatment>
